# Supplementary material for: Gastrointestinal adverse events during methylphenidate treatment of children and adolescents with attention deficit hyperactivity disorder: A systematic review with meta-analysis and Trial Sequential Analysis of randomised clinical trials
Source: PLoS One. 2017 Jun 15;12(6):e0178187. doi: 10.1371/journal.pone.0178187 (PMC5472278; doi:10.1371/journal.pone.0178187)
Supplement: S1 Table — (XLSX) [file pone.0178187.s001.xlsx]

## Sheet: Ark1
Study ID	No of publications	Country	No of participants	Age - mean (years)	Age - range (years)	Male	Female	MPH naïve (%)	Co-medication	Comorbidity	Subtype - combined	Subtype - hyperactive	Subtype - inattentive	Name of MPH	Intervention (experimental)	Dose	Duration (days)	Intervention (control)
Biederman 2003	1	USA and Canada	75	8.8	6-16	61	14	0.584	ns	ns	0.758	0.012	0.186	Ritalin LA	extended	ns	14	placebo
Carlson 2007	1	USA	17	9.6	6 - 12	20	4	0.04	ns	yes	0.79	ns	ns	OROS-MPH	extended	1,02mg/kg	42	placebo+atomoxetine
Childress 2009	5	USA	253	8.7	6 - 12	163	90	0.692	ns	yes	0.739	0.028	0.217	d-MPH XR	extended	10, 20 and 30 mg	35	placebo
Coghill 2013	12	Germany, Sweden, Spain, Hungary, France, the UK, Italy, Belgium, Poland, the Netherlands.	223	10.9	6 - 17	181	40	0.5341	ns	yes	0.8376	0.0289	0.1335	OROS-MPH	extended	45,4 +/- 12,7 mg/day	49	placebo
Findling 2006	1	Australia, Canada, and the USA	318	9.5	6 - 12	252	66	0	ns	ns	0.71	0.06	0.23	Ritalin or Equasym, EqXL	immediate and extended	20-60 mg	21	placebo
Findling 2008	4	USA	282	8.8	6 - 12	187	95	0.86	ns	ns	0.805	0.014	0.17	MPH transdermal system patch or OROS-MPH	extended	MTS: 10-30 mg; OROS: 18-54 mg	49	placebo
Findling 2010	3	USA	217	14.6	13-17	162	55	0.56	ns	no	ns	ns	ns	MPH transdermal system	extended	10-30 mg	49	placebo
Greenhill 2002	1	USA	321	9	6-15	257	57	0.36	ns	no	ns	ns	ns	MPH MR	extended	40.7 mg	21	placebo
Greenhill 2006	1	USA	103	9.6	6-17	66	37	0.39	ns	ns	0.83	0.019	0.151	d-MPH-ER	extended	24.0 +/- 7.1 mg (5-30 mg)	49	placebo
Lin 2014	1	USA, Canada, Taiwan, Mexico, and Puerto Rico.	268	11.6	6-17	189	79	1	ns	ns	0.709	0.041	0.25	Methylphenidate-OROS	extended	18, or 36, or 54 mg	56	placebo (or Edivoxetine)
Newcorn 2008	3	USA	294	10.2	6-16	211	83	0.41	ns	yes	0.67	0.01	0.32	OROS-MPH	extended	39.9 +/- 14.6 mg	42	placebo
Palumbo 2008	3	USA	122	9.5	7 - 12	98	24	0.467	No	yes	0.76	0.04	0.2	IR-MPH	immediate	30.2 +/- 18.9 mg	112	placebo and/or clonidine
Plizska 2000	1	USA	38	8	6 - 11	ns	ns	0.25	ns	yes	ns	ns	ns	IR-MPH	immediate	25.2 mg	21	placebo
Riggs 2011	5	USA	303	16.5	13-18	239	64	ns	yes	yes	0.686	0.026	0.281	OROS-MPH	extended	68 mg	112	CBT
Tucker 2009	2	USA	109	8.4	6 -12	66	38	1	ns	no	ns	ns	ns	Extended-release MPH	extended	10-60 mg	ns	behavioural treatment
Wigal 2004	1	USA	132	9.8	6-17	116	16	0.72	no	no	0.64	0.01	0.35	d-MPH or d,l-MPH	immediate	d-MPH: 18.25 mg; d,i-MPH: 32.14 mg	16	placebo
Wilens 2006	6	USA	177	14.6	13-18	142	35	ns	ns	ns	ns	ns	ns	MPH OROS	extended	0.84 mg/kg/day	14	placebo
Wolraich 2001	6	USA	312	9	6 - 12	233	49	0.202	ns	yes	0.734	0.071	0.195	IR-MPH or OROS-MPH	immediate and extended	IR-MPH: 29.5 mg; OROS: 34.3 mg	28	placebo
Total	57		3564	10.3944	6 - 18	2643	846	0.504319	yes:1, no: 2, ns: 15	yes: 8, no: 4, ns: 6	0.743738	0.0299917	0.223625		Immediate: 3	Range: 10 mg/day to 68 mg/day	42.9412
															Extended: 13
															Immediate and extended: 2
															Ns: 0

## Sheet: Formularsvar 1
Tidsstempel	Ikke-navngivet spørgsmål
