# Supplementary material for: Gastrointestinal adverse events during methylphenidate treatment of children and adolescents with attention deficit hyperactivity disorder: A systematic review with meta-analysis and Trial Sequential Analysis of randomised clinical trials
Source: PLoS One. 2017 Jun 15;12(6):e0178187. doi: 10.1371/journal.pone.0178187 (PMC5472278; doi:10.1371/journal.pone.0178187)
Supplement: S2 Table — (XLSX) [file pone.0178187.s002.xlsx]

## Sheet: Ark1
Study ID	No of publications	Country	No of participants	Age - mean (years)	Age - range (years)	Male	Female	MPH naïve (%)	Co-medication	Comorbidity	Subtype - combined	Subtype - hyperactive	Subtype - inattentive	Name of MPH	Intervention (experimental)	Dose	Duration (days)	Intervention (control)	Author contacted	Auhtor answered
Barkley 1989	2	USA	83	8.2	5- 13	71	12	0.85	ns	ns	ns	ns	ns	MPH	immediate	low 0.3 mg/kg bid; high 0.5 mg/kg bid	14-22	placebo	1	1
Brams 2008	1	USA	86	9.5	6 - 12	53	33	0	0	ns	0.87	0	0.13	Focalin ® XR	extended	20 mg	2 w // 1 w	placebo	0
Brams 2012	6	USA	165	9.6	9.3-10.0	94	71	0	ns	0	ns	ns	ns	D-MPH-ER	extended	20 mg and 30 mg	3 w // 2 w	placebo	0
Buitelaar 1995	3	The Netherlands	52	9.3	6 - 13	46	6	1	1	1	ns	ns	ns	MPH	ns	20 mg	4 or 8 w intervention	placebo	1	0
Bukstein 1998	1	USA	18	9.4	6.1-12.2	14	4	ns	0	1	ns	ns	ns	MPH	immediate	0.3 mg/kg/dose or 0.6 mg/kg/dose tid	3 w // 2 w	placebo	1	1
Carlson 1995	2	USA	16	ns	7.9-12.10	16	0	0.25	1	1	0.625	0	0.125	MPH	immediate	20 mg, 30 mg and 40 mg	18 days	placebo alone/+ Desipramine	1	1
Castellanos 1997	2	USA	22	9.4	6 - 13	22	0	0	1	1	ns	ns	ns	MPH	immediate	15/25/45mg (above 30kg) or 12.5/25/45 mg(under 30kg) (pr dose)	9 w // 3 w	placebo	1	1
Chacko 2005	1	USA	36	6.13	5 - 6	32	4	ns	ns	1	ns	ns	ns	MPH	ns	0.3 mg/kg bid and 0.6 mg/kg bid	6 w // 12 days	placebo	1	0
Chronis 2003	2	USA	21	10.26	6 - 12	19	2	0.33	ns	1	ns	ns	ns	IR-MPH	immediate	0,3mg/kg tid, 0,3mg/kg tid+0,15mg/kg once, 0,3mg/kg once daily	8 w // 9 days	placebo	0
DuPaul 1996	1	USA	24	11.09	9 - 15	19	5	ns	ns	1	ns	ns	ns	MPH	immediate	0.16 mg/kg, 0.29 mg/kg and 0.42 mg/kg bid	4 w // 3 w	placebo	1	1
Findling 2007	1	USA	20	10.43	5 - 17	12	4	ns	1	1	0.94	0	0.06	MPH	ns	5 mg, 10 mg and 15 mg	4 w // 3 w	placebo	1	0
Fine 1993	2	Canada	12	8.5	6 - 10	ns	ns	1	ns	ns	ns	ns	ns	MPH	immediate	0.3 mg/kg and 0.6 mg/kg bid	3 w // 2 w	placebo	1	1
Fitzpatrick 1992	2	USA	19	8.71	6.9-11.5	17	2	0.947	ns	1	ns	ns	ns	MPH-SA, MPH-SR, and MPH combination	immediate and extended	SA: 17.1 mg, SR: 20 mg, SA+SR: 11.8+20mg	8 w // 6 w	placebo	0
Klorman 1990	3	USA	48	ns	12 - 18	42	6	0.96	0	1	ns	ns	ns	MPH hydrochloride	immediate	15-40 mg (35.21 mg)	6 w // 3 w	placebo	1	1
Kollins 2006 (PATS)	23	USA	165	4.74	3-5,5	122	43	1	0	1	0.76	0.24	0	IR-MPH	immediate	1.25, 2.5, 5.0 and 7.5 mg	70 w // 5 w	placebo	0
Manos 1999	4	USA	117	10.1	5-17	33	9	ns	ns	ns	0.55	0	0.45	MPH	ns	5, 10 or 15 mg	4 w // 3 w	placebo	1	0
McBride 1988	1	USA	73	ns	6 - 17	53	17	0.97	1	ns	ns	0.77	ns	MPH	ns	0.3 mg/kg	4 w // 2 w	placebo	0
McGough 2006	2	USA	80	9.1	6 - 12	57	22	0.37	0	ns	0.79	0.05	0.17	Methylphenidate Transdermal System (MTS)	extended	16 mg or 20 mg	1 w	placebo	0
Muniz 2008	2	USA	84	9.5	6 - 12	55	29	0	0	ns	0.893	0	0.107	d-MPH-ER or d,l-MPH-ER	extended	d-MPH-ER: 20 or 30 mg; d,i-MPH-ER: 36 or 54 mg	4 w	placebo	0
Murray 2011	1	USA	68	10.3	9 - 12	45	23	0.65	ns	1	0.59	0.04	0.37	OROS MPH	extended	47.6 mg	2 days	placebo	0
Musten 1997	3	Canada	41	ns	4.0 - 5.8	26	5	0.935	ns	1	ns	ns	ns	MPH	ns	0.3 mg/kg or 0.5 mg/kg bid	14-20 days	placebo	1	0
Pearson 2013	2	USA	24	8.8	7.1 - 12.7	19	5	0.54	1	1	0.79	0	0.21	Ritalin LA and Ritalin	immediate and extended	0.21 mg/kg, 0.35 mg/kg and 0.48 mg/kg bid	4 w // 3 w	placebo	1	1
Pelham 1990a	1	USA	22	10.39	8.08-13.17	22	0	ns	ns	1	ns	ns	ns	IR-MPH or SR-MPH	immediate and extended	20 mg	3-6 days	placebo	0
Pelham 1999	1	USA	25	9.6	5.8-12.7	21	4	ns	ns	1	ns	ns	ns	MPH	ns	10 or 17.5 mg	6 w // 10 days	placebo	1	0
Pelham 2001a	1	USA	68	9.1	6 - 12	60	8	0	0	1	ns	ns	ns	Concerta and IR-MPH	immediate and extended	IR: 5 mg /ER: 18 mg, IR: 10 mg / ER: 36 mg, IR: 15 mg/ER: 54 mg	1 w	placebo	0
Pelham 2005	3	USA	36	9.6	6 - 13	33	3	0.42	0	ns	ns	ns	ns	MPH transdermal system (MTS)	extended	0.45 mg/h, 0.9 mg/h and 1.8 mg/h	8 d // 6 d	placebo	0
Pelham 2011a	1	USA	10	8.6	6.4-9.7	10	0	0	0	1	0.8	0	0.2	IR-MPH and MPH transdermal system (MTS)	immediate and extended	IR: 30 mg/day; ER: 33 mg/day	3 w // 2 w	placebo	0
Quinn 2004	1	USA and Canada	32	ns	9 - 12	32	9	0	0	0	0.871	0.097	0.032	d,l-MPH and d-MPH	extended	d-MPH: 2.5, 5, or 10 mg and d,l-MPH 5, 10, or 20 mg	6 days	placebo	0
Ramtvedt 2013	4	Norway	36	11.4	9-14	29	7	1	0	1	0.69	0.03	0.28	MPH	immediate	30 and 40 mg/day (1st week 30 mg/day and 2nd week 40 mg/day)	14 days	placebo (and Dextroamphetamine)	1	1
Rapport 2008	1	USA	65	8.65	6 - 11	58	7	0.88	ns	ns	1	0	0	MPH-IR	immediate	5, 10, 15 or 20 mg	5 w // 4 w	placebo	0
Schulz 2010a	1	Germany	147	10.2	6-14	119	28	0	0	1	0.55	0.08	0.37	Ritalin LA MPH and Medikinet Retard MPH	immediate and extended	20 mg	2 w	placebo	0
Sharp 1999	6	USA	98	9.1	6 - 12.7	56	42	0.2	0	1	ns	ns	ns	MPH	immediate	10-70 mg	3 w	placebo	1	1
Silva 2006	1	USA	54	9.4	6 - 12	38	16	0	ns	ns	0.907	0	0.093	d-MPH-ER	extended	20 mg	2 w // 1 w	placebo	0
Silva 2008	2	USA	68	9.5	6 - 12	45	23	0	ns	ns	0.824	0	0.176	d-MPH-ER	extended	20 mg	2 w // 1 w	placebo	0
Smith 1998	4	USA	49	13.8	12 - 17	41	5	0.28	0	1	ns	ns	ns	MPH	immediate	25, 50 or 75 mg	6 d	placebo	0
Stein 1996	1	USA	25	8	6 - 12	25	0	0.44	0	1	0.88	0	0.12	MPH	immediate	8.8 mg (0.3 mg/kg bid or tid)	5 w // 3 w	placebo	1	1
Stein 2003	3	USA	47	9.02	5,9 - 16	33	14	0.7	0	1	0.68	0	0.32	OROS-MPH	extended	18, 36 and 54 mg	4 w // 3 w	placebo	0
Stein 2011	2	USA	65	11.78	9 -17	41	15	35.7%	ns	ns	0.67	0	0.33	ER d-MPH	extended	10, 20 and 25-30 mg	8 w // 3 w	placebo	0
Swanson 2004	6	USA	184	9.6	6 - 12	131	48	0	ns	1	0.82	0.05	0.13	Metadate CD (MCD) and Concerta (CON)	extended	MCD: 20, 40 or 60 mg; CON: 18, 36 or 54 mg	2 w // 1 w	placebo	0
Wigal 2014	1	USA	26	8.7	6 - 12	16	10	0	0	1	0.423	0.115	0.462	MPH-MLR	extended	15, 20, 30 or 40 mg (mean 32 mg)	1 w	placebo	1	1
Wilens 2010	2	USA	36	9.17	6 - 12	25	5	0.47	ns	1	0.53	0.03	0.43	MTS	extended	20 mg	4 w // 2 w	placebo	0
Zeiner 1999	3	Norway	36	8.7	7 -- 11	36	0	1	ns	1	>75%	ns	ns	MPH	ns	0.5 mg/kg/day	7 w // 3 w	placebo	0
Zeni 2009	1	Brazil	16	10.71	8-17	9	7	ns	1	1	0.79	0.14	0.07	MPH	immediate	1st week: 15 mg, 2nd week: 35 mg	2 w	placebo+ aripiprazol	1	1
Total	113		2419	9.42316	3 -- 18	1747	553	0.446824	7	29	0.749696	0.0713913	0.201522		Immediate: 15	5 - 75 mg/day			19	13
									No:	No:					Extended: 14
									ns:	ns:					Immediate and extended: 6
															Ns: 7
